# Supplementary material for: Pseudorabies virus tegument protein US2 antagonizes antiviral innate immunity by targeting cGAS-STING signaling pathway
Source: Front Immunol. 2024 Jul 2;15:1403070. doi: 10.3389/fimmu.2024.1403070 (PMC11250390; doi:10.3389/fimmu.2024.1403070)
Supplement: Supplementary file 2 [file Table_2.xlsx]

## Sheet: STING-Vec
蛋白编号	蛋白名称	基因名称	蛋白分子量（KDa）	蛋白打分值	序列覆盖率（%）	特异性肽段数目	肽段数目	二级谱图数目	丰度
Accession	Protein names	Gene names	MW [kDa]	Protein score	Sequence coverage (%)	# Unique Peptides	# Peptides	# PSMs	Abundances
P11142	Heat shock cognate 71 kDa protein	HSPA8	70.9	1000	30	14	16	23	1.22864e+08
P35580	Myosin-10	MYH10	228.9	984	16	22	25	26	5.18202e+07
Q86WV6	Stimulator of interferon genes protein	STING1	42.2	908	54	17	17	23	2.31117e+08
P38646	Stress-70 protein, mitochondrial	HSPA9	73.6	802	32	17	17	22	1.35104e+08
P0DMV8	Heat shock 70 kDa protein 1A	HSPA1A	70	705	27	12	13	18	6.13985e+07
P68371	Tubulin beta-4B chain	TUBB4B	49.8	603	42	5	13	17	3.50419e+07
P22061	Protein-L-isoaspartate(D-aspartate) O-methyltransferase	PCMT1	24.6	491	46	7	7	11	4.16694e+07
P20700	Lamin-B1	LMNB1	66.4	479	25	12	13	13	2.18504e+07
Q71U36	Tubulin alpha-1A chain	TUBA1A	50.1	453	25	7	7	9	2.05198e+07
P68104	Elongation factor 1-alpha 1	EEF1A1	50.1	338	18	6	6	9	33360562
P02768	Albumin	ALB	69.3	321	11	8	8	11	5.82625e+08
P06748	Nucleophosmin	NPM1	32.6	313	22	5	5	6	1.05424e+07
P68133	Actin, alpha skeletal muscle	ACTA1	42	294	24	1	8	10	4123788
P11021	Endoplasmic reticulum chaperone BiP	HSPA5	72.3	262	11	5	6	7	5.11955e+06
P35573	Glycogen debranching enzyme	AGL	174.7	248	7	7	7	7	2.1084e+06
P07900	Heat shock protein HSP 90-alpha	HSP90AA1	84.6	237	10	4	6	6	7.30664e+06
P06576	ATP synthase subunit beta, mitochondrial	ATP5F1B	56.5	223	13	5	5	5	3691735
P52272	Heterogeneous nuclear ribonucleoprotein M	HNRNPM	77.5	220	9	4	4	4	2.76104e+06
Q00839	Heterogeneous nuclear ribonucleoprotein U	HNRNPU	90.5	195	7	3	3	3	4.52759e+06
P62805	Histone H4	H4C1	11.4	187	41	4	4	5	1.77785e+07
P46782	40S ribosomal protein S5	RPS5	22.9	185	21	3	3	4	4.24398e+06
P35579	Myosin-9	MYH9	226.4	165	3	3	6	6	757333
P23396	40S ribosomal protein S3	RPS3	26.7	163	20	5	5	5	7.0214e+06
P19338	Nucleolin	NCL	76.6	162	8	5	5	5	8.68068e+06
P25705	ATP synthase subunit alpha, mitochondrial	ATP5F1A	59.7	158	6	3	3	3	3333716
P09211	Glutathione S-transferase P	GSTP1	23.3	141	28	4	4	4	7.18348e+06
O43707	Alpha-actinin-4	ACTN4	104.8	140	6	4	4	4	839919
P14618	Pyruvate kinase PKM	PKM	57.9	136	11	5	5	5	1.04824e+07
P08670	Vimentin	VIM	53.6	130	9	4	4	4	2.93541e+06
P08238	Heat shock protein HSP 90-beta	HSP90AB1	83.2	128	7	2	4	4	2.87082e+06
P49411	Elongation factor Tu, mitochondrial	TUFM	49.5	127	9	3	3	3	1.58345e+06
Q02878	60S ribosomal protein L6	RPL6	32.7	125	13	3	3	3	631717
Q99623	Prohibitin-2	PHB2	33.3	119	12	3	3	3	3.32419e+06
P05388	60S acidic ribosomal protein P0	RPLP0	34.3	116	19	4	4	4	4.41746e+06
P26373	60S ribosomal protein L13	RPL13	24.2	111	15	3	3	3	2.20609e+06
Q03252	Lamin-B2	LMNB2	69.9	110	5	2	3	3	2631338
P62826	GTP-binding nuclear protein Ran	RAN	24.4	109	19	3	3	3	6.20409e+06
A0A0A0MS14	Immunoglobulin heavy variable 1-45	IGHV1-45	13.5	107	9	1	1	2	21457560
P12236	ADP/ATP translocase 3	SLC25A6	32.8	105	8	1	2	2	1.00544e+06
P12277	Creatine kinase B-type	CKB	42.6	101	8	2	2	2	554795
A2NJV5	Immunoglobulin kappa variable 2-29	IGKV2-29	13.1	100	17	2	2	2	27553133
P15880	40S ribosomal protein S2	RPS2	31.3	98	8	2	2	2	1.29266e+06
P05141	ADP/ATP translocase 2	SLC25A5	32.8	94	8	1	2	2	2318073
P60660	Myosin light polypeptide 6	MYL6	16.9	94	20	3	3	3	2160308
P50991	T-complex protein 1 subunit delta	CCT4	57.9	92	5	2	2	2	178562
Q16777	Histone H2A type 2-C	H2AC20	14	90	20	2	2	3	13418937
P09874	Poly [ADP-ribose] polymerase 1	PARP1	113	87	3	2	2	2	439802
P07195	L-lactate dehydrogenase B chain	LDHB	36.6	87	7	2	2	2	706326
P39023	60S ribosomal protein L3	RPL3	46.1	86	5	2	2	2	338018
P10809	60 kDa heat shock protein, mitochondrial	HSPD1	61	86	4	1	1	1	202284
P62241	40S ribosomal protein S8	RPS8	24.2	85	13	2	2	2	2789923
P62917	60S ribosomal protein L8	RPL8	28	82	6	1	1	2
P16402	Histone H1.3	H1-3	22.3	81	11	2	2	2	6.18323e+06
P31943	Heterogeneous nuclear ribonucleoprotein H	HNRNPH1	49.2	80	5	2	2	2	1.51361e+06
Q5D862	Filaggrin-2	FLG2	247.9	79	0	1	1	1
P09651	Heterogeneous nuclear ribonucleoprotein A1	HNRNPA1	38.7	78	5	1	1	1
P60842	Eukaryotic initiation factor 4A-I	EIF4A1	46.1	76	6	2	2	2
P26641	Elongation factor 1-gamma	EEF1G	50.1	76	5	2	2	2	1.06378e+06
P33993	DNA replication licensing factor MCM7	MCM7	81.3	72	3	1	1	1	258843
Q86VP6	Cullin-associated NEDD8-dissociated protein 1	CAND1	136.3	72	2	2	2	2	697632
P36578	60S ribosomal protein L4	RPL4	47.7	70	5	2	2	2	1.92203e+06
Q99460	26S proteasome non-ATPase regulatory subunit 1	PSMD1	105.8	69	1	1	1	1
P40227	T-complex protein 1 subunit zeta	CCT6A	58	68	3	1	1	1
P62424	60S ribosomal protein L7a	RPL7A	30	67	8	2	2	2	1.5773e+06
P02545	Prelamin-A/C	LMNA	74.1	67	3	1	2	2	397623
P05455	Lupus La protein	SSB	46.8	67	3	1	1	1	136495
P62987	Ubiquitin-60S ribosomal protein L40	UBA52	14.7	63	20	2	2	2	19335239
P18124	60S ribosomal protein L7	RPL7	29.2	61	4	1	1	1	3.96772e+06
P06733	Alpha-enolase	ENO1	47.1	61	3	1	1	1	345436
P67809	Y-box-binding protein 1	YBX1	35.9	60	6	1	1	1
Q15758	Neutral amino acid transporter B(0)	SLC1A5	56.6	60	2	1	1	1	177931
P46781	40S ribosomal protein S9	RPS9	22.6	59	5	1	1	1	2.61884e+06
P01857	Immunoglobulin heavy constant gamma 1	IGHG1	36.1	58	8	2	2	2	861957
Q13765	Nascent polypeptide-associated complex subunit alpha	NACA	23.4	57	7	1	1	1	422210
P40926	Malate dehydrogenase, mitochondrial	MDH2	35.5	57	6	1	1	1
P40429	60S ribosomal protein L13a	RPL13A	23.6	57	8	2	2	2	4.21855e+06
P12273	Prolactin-inducible protein	PIP	16.6	56	8	1	1	1	440378
P12532	Creatine kinase U-type, mitochondrial	CKMT1A	47	55	5	1	1	1
P05386	60S acidic ribosomal protein P1	RPLP1	11.5	54	14	1	1	1	545433
P48643	T-complex protein 1 subunit epsilon	CCT5	59.6	53	3	1	1	1	123826
P05387	60S acidic ribosomal protein P2	RPLP2	11.7	53	10	1	1	1	2263103
P62899	60S ribosomal protein L31	RPL31	14.5	52	11	1	1	1	1.08134e+06
Q86YZ3	Hornerin	HRNR	282.2	52	1	1	1	1
P18621	60S ribosomal protein L17	RPL17	21.4	51	5	1	1	1	839817
P62081	40S ribosomal protein S7	RPS7	22.1	49	6	1	1	1	358162
P43243	Matrin-3	MATR3	94.6	49	2	1	1	1
P01040	Cystatin-A	CSTA	11	48	12	1	1	1	1.10626e+06
P24752	Acetyl-CoA acetyltransferase, mitochondrial	ACAT1	45.2	48	4	1	1	1
P30041	Peroxiredoxin-6	PRDX6	25	48	4	1	1	1	631592
P04075	Fructose-bisphosphate aldolase A	ALDOA	39.4	47	4	1	1	1
P00387	NADH-cytochrome b5 reductase 3	CYB5R3	34.2	46	4	1	1	1	692658
Q8IWZ3	Ankyrin repeat and KH domain-containing protein 1	ANKHD1	269.3	46	0	1	1	1	715228
Q9Y678	Coatomer subunit gamma-1	COPG1	97.7	46	1	1	1	1
Q07020	60S ribosomal protein L18	RPL18	21.6	46	7	1	1	1	2.14113e+06
P06702	Protein S100-A9	S100A9	13.2	46	13	1	1	1
P06312	Immunoglobulin kappa variable 4-1	IGKV4-1	13.4	45	7	1	1	1	8.00882e+06
P25205	DNA replication licensing factor MCM3	MCM3	90.9	44	1	1	1	1
P78371	T-complex protein 1 subunit beta	CCT2	57.5	44	2	1	1	1
P30050	60S ribosomal protein L12	RPL12	17.8	44	5	1	1	1	2.77322e+06
P62851	40S ribosomal protein S25	RPS25	13.7	44	8	1	1	1	929985
P61313	60S ribosomal protein L15	RPL15	24.1	43	4	1	1	1	417743
Q16643	Drebrin	DBN1	71.4	43	3	1	1	1	400269
P23528	Cofilin-1	CFL1	18.5	43	7	1	1	1	634054
P10599	Thioredoxin	TXN	11.7	43	12	1	1	1	587452
O14556	Glyceraldehyde-3-phosphate dehydrogenase, testis-specific	GAPDHS	44.5	43	2	1	1	1	4.79506e+06
P46783	40S ribosomal protein S10	RPS10	18.9	42	5	1	1	1
P01706	Immunoglobulin lambda variable 2-11	IGLV2-11	12.6	42	6	1	1	1	788646
P07910	Heterogeneous nuclear ribonucleoproteins C1/C2	HNRNPC	33.7	42	5	1	1	1	730973
P31151	Protein S100-A7	S100A7	11.5	41	11	1	1	1	2.01349e+06
O14980	Exportin-1	XPO1	123.3	41	1	1	1	1
P62701	40S ribosomal protein S4, X isoform	RPS4X	29.6	41	4	1	1	1	901942
P62829	60S ribosomal protein L23	RPL23	14.9	41	11	1	1	1	1.13406e+06
P46776	60S ribosomal protein L27a	RPL27A	16.6	41	7	1	1	1	1.79109e+06
P52292	Importin subunit alpha-1	KPNA2	57.8	39	2	1	1	1	266170
P46779	60S ribosomal protein L28	RPL28	15.7	39	8	1	1	1	1.01961e+06
Q9C0A0	Contactin-associated protein-like 4	CNTNAP4	145.2	39	1	1	1	1	3.11165e+06
Q86VD1	MORC family CW-type zinc finger protein 1	MORC1	112.8	38	1	1	1	1	740006
P62263	40S ribosomal protein S14	RPS14	16.3	38	7	1	1	1	1.40007e+06
P62277	40S ribosomal protein S13	RPS13	17.2	37	8	1	1	1
P09429	High mobility group protein B1	HMGB1	24.9	37	7	1	1	1
P62750	60S ribosomal protein L23a	RPL23A	17.7	37	7	1	1	1	610813
P62280	40S ribosomal protein S11	RPS11	18.4	37	5	1	1	1	2.65207e+06
Q9NQH7	Xaa-Pro aminopeptidase 3	XPNPEP3	57	36	1	1	1	1	1.01086e+06
P49368	T-complex protein 1 subunit gamma	CCT3	60.5	36	2	1	1	1
O43175	D-3-phosphoglycerate dehydrogenase	PHGDH	56.6	35	2	1	1	1	758681
P17812	CTP synthase 1	CTPS1	66.6	35	3	1	1	1	142801
P67936	Tropomyosin alpha-4 chain	TPM4	28.5	34	3	1	1	1	143005
O75683	Surfeit locus protein 6	SURF6	41.4	34	2	1	1	1	3.24474e+06
Q14152	Eukaryotic translation initiation factor 3 subunit A	EIF3A	166.5	34	1	1	1	1
P13639	Elongation factor 2	EEF2	95.3	34	2	1	1	1	180780
P28799	Progranulin	GRN	63.5	33	1	1	1	1
P21333	Filamin-A	FLNA	280.6	31	0	1	1	1
Q13151	Heterogeneous nuclear ribonucleoprotein A0	HNRNPA0	30.8	31	4	1	1	1
P62249	40S ribosomal protein S16	RPS16	16.4	30	7	1	1	1	2498367
Q16778	Histone H2B type 2-E	H2BC21	13.9	30	7	1	1	1	7384675
Q13347	Eukaryotic translation initiation factor 3 subunit I	EIF3I	36.5	28	4	1	1	1
Q9Y4Z0	U6 snRNA-associated Sm-like protein LSm4	LSM4	15.3	26	5	1	1	1	2.36459e+06
P61247	40S ribosomal protein S3a	RPS3A	29.9	26	3	1	1	1
Q9H361	Polyadenylate-binding protein 3	PABPC3	70	25	2	1	1	1
P36957	Dihydrolipoyllysine-residue succinyltransferase component of 2-oxoglutarate dehydrogenase complex, mitochondrial	DLST	48.7	24	2	1	1	1

## Sheet: STING-US2
蛋白编号	蛋白名称	基因名称	蛋白分子量（KDa）	蛋白打分值	序列覆盖率（%）	特异性肽段数目	肽段数目	二级谱图数目	丰度
Accession	Protein names	Gene names	MW [kDa]	Protein score	Sequence coverage (%)	# Unique Peptides	# Peptides	# PSMs	Abundances
P35580	Myosin-10	MYH10	228.9	1431	19	30	34	39	8.21275e+07
P11142	Heat shock cognate 71 kDa protein	HSPA8	70.9	1294	40	18	21	31	2.48934e+08
P60709	Actin, cytoplasmic 1	ACTB	41.7	961	42	5	13	27	6.78654e+08
P38646	Stress-70 protein, mitochondrial	HSPA9	73.6	928	39	20	20	23	2.02518e+08
Q86WV6	Stimulator of interferon genes protein	STING1	42.2	876	57	17	17	23	3.09185e+08
P07437	Tubulin beta chain	TUBB	49.6	753	47	4	15	24	1.06364e+08
P0DMV8	Heat shock 70 kDa protein 1A	HSPA1A	70	726	31	15	17	21	9.63031e+07
P20700	Lamin-B1	LMNB1	66.4	667	31	15	17	19	4.15275e+07
P68371	Tubulin beta-4B chain	TUBB4B	49.8	647	40	3	14	20	4.3176e+06
P68363	Tubulin alpha-1B chain	TUBA1B	50.1	532	29	10	10	13	6.01791e+07
P02768	Albumin	ALB	69.3	469	21	12	12	14	5.96029e+08
O43707	Alpha-actinin-4	ACTN4	104.8	382	14	10	10	11	11057764
P68104	Elongation factor 1-alpha 1	EEF1A1	50.1	378	18	6	6	10	6.41461e+07
P68133	Actin, alpha skeletal muscle	ACTA1	42	364	25	1	9	15	8696777
P62805	Histone H4	H4C1	11.4	333	50	5	5	8	52856870
P10809	60 kDa heat shock protein, mitochondrial	HSPD1	61	274	18	8	8	8	1.60188e+07
P07900	Heat shock protein HSP 90-alpha	HSP90AA1	84.6	267	14	4	9	9	2.11937e+07
P06576	ATP synthase subunit beta, mitochondrial	ATP5F1B	56.5	267	18	7	7	8	1.28295e+07
Q16643	Drebrin	DBN1	71.4	260	10	5	5	5	3.41753e+06
P25705	ATP synthase subunit alpha, mitochondrial	ATP5F1A	59.7	234	9	4	4	5	8.74459e+06
P08238	Heat shock protein HSP 90-beta	HSP90AB1	83.2	214	11	2	7	7	4.44111e+06
P08670	Vimentin	VIM	53.6	208	15	6	6	6	1.21086e+07
P19474	E3 ubiquitin-protein ligase TRIM21	TRIM21	54.1	192	18	7	7	7	2.49576e+07
P46782	40S ribosomal protein S5	RPS5	22.9	183	19	3	3	4	4.09317e+06
P19338	Nucleolin	NCL	76.6	178	9	5	5	5	9.18488e+06
P06748	Nucleophosmin	NPM1	32.6	164	19	4	4	4	5.10285e+06
Q03252	Lamin-B2	LMNB2	69.9	149	7	3	5	5	2337288
P26641	Elongation factor 1-gamma	EEF1G	50.1	144	9	3	3	3	1.28719e+06
P60842	Eukaryotic initiation factor 4A-I	EIF4A1	46.1	138	13	4	4	4	4.46239e+06
P01834	Immunoglobulin kappa constant	IGKC	11.8	136	19	1	1	2
P05141	ADP/ATP translocase 2	SLC25A5	32.8	128	17	2	4	4	7.35112e+06
P12236	ADP/ATP translocase 3	SLC25A6	32.8	127	12	1	3	3	1.71835e+06
P36578	60S ribosomal protein L4	RPL4	47.7	122	10	4	4	4	6668438
P39023	60S ribosomal protein L3	RPL3	46.1	116	7	3	3	3	5.01015e+06
P18124	60S ribosomal protein L7	RPL7	29.2	115	13	3	3	3	4781866
P26373	60S ribosomal protein L13	RPL13	24.2	108	14	3	3	3	7.01921e+06
A0A0A0MS14	Immunoglobulin heavy variable 1-45	IGHV1-45	13.5	105	9	1	1	2	27051952
P35579	Myosin-9	MYH9	226.4	103	3	1	5	5	217240
A2NJV5	Immunoglobulin kappa variable 2-29	IGKV2-29	13.1	101	17	2	2	2	32423864
P01857	Immunoglobulin heavy constant gamma 1	IGHG1	36.1	97	13	2	3	3	1.13929e+06
P02545	Prelamin-A/C	LMNA	74.1	92	3	1	3	3
P05455	Lupus La protein	SSB	46.8	90	6	2	2	2	808783
P49411	Elongation factor Tu, mitochondrial	TUFM	49.5	89	6	3	3	3	4.02317e+06
P06733	Alpha-enolase	ENO1	47.1	88	6	2	2	2	3.46889e+06
P17987	T-complex protein 1 subunit alpha	TCP1	60.3	87	5	2	2	2	950870
P23396	40S ribosomal protein S3	RPS3	26.7	86	12	3	3	3	4.29575e+06
P84098	60S ribosomal protein L19	RPL19	23.5	85	9	1	1	1	635752
Q16778	Histone H2B type 2-E	H2BC21	13.9	82	16	2	2	3	1.62818e+07
P16402	Histone H1.3	H1-3	22.3	81	11	2	2	2	1.49079e+07
P04075	Fructose-bisphosphate aldolase A	ALDOA	39.4	80	8	3	3	3	3.20275e+06
Q16777	Histone H2A type 2-C	H2AC20	14	78	20	2	2	2	1.70414e+07
P62917	60S ribosomal protein L8	RPL8	28	78	6	1	1	2	1.77512e+06
P01040	Cystatin-A	CSTA	11	77	31	2	2	2	2.26105e+06
P43243	Matrin-3	MATR3	94.6	76	3	2	2	2
O76021	Ribosomal L1 domain-containing protein 1	RSL1D1	54.9	76	3	1	1	1	158248
Q86YZ3	Hornerin	HRNR	282.2	75	4	2	2	2	236572
P52292	Importin subunit alpha-1	KPNA2	57.8	71	5	2	2	2	740947
P62081	40S ribosomal protein S7	RPS7	22.1	70	18	2	2	2	1.22943e+06
P61247	40S ribosomal protein S3a	RPS3A	29.9	70	5	1	1	2	909390
P40926	Malate dehydrogenase, mitochondrial	MDH2	35.5	68	6	1	1	1	462964
P15880	40S ribosomal protein S2	RPS2	31.3	68	4	1	1	1	1.09273e+06
P05388	60S acidic ribosomal protein P0	RPLP0	34.3	66	4	1	1	1	2082704
P13639	Elongation factor 2	EEF2	95.3	66	4	3	3	3	2.57546e+06
P62241	40S ribosomal protein S8	RPS8	24.2	65	13	2	2	2	2.4322e+06
P04406	Glyceraldehyde-3-phosphate dehydrogenase	GAPDH	36	63	5	2	2	3	5.15868e+06
Q8NC51	Plasminogen activator inhibitor 1 RNA-binding protein	SERBP1	44.9	63	4	1	1	1
P62263	40S ribosomal protein S14	RPS14	16.3	63	16	2	2	2	3.36896e+06
P06454	Prothymosin alpha	PTMA	12.2	60	13	1	1	1	844382
P62913	60S ribosomal protein L11	RPL11	20.2	58	8	1	1	1	874845
O75683	Surfeit locus protein 6	SURF6	41.4	58	4	2	2	2	6.02078e+06
P05387	60S acidic ribosomal protein P2	RPLP2	11.7	57	10	1	1	1	3.19963e+06
P12277	Creatine kinase B-type	CKB	42.6	55	4	1	1	1	1.38868e+06
P28799	Progranulin	GRN	63.5	54	5	3	3	3	495832
P01859	Immunoglobulin heavy constant gamma 2	IGHG2	35.9	53	6	1	2	2	49969572
P06312	Immunoglobulin kappa variable 4-1	IGKV4-1	13.4	53	7	1	1	1	16647147
P62269	40S ribosomal protein S18	RPS18	17.7	52	5	1	1	1	1600114
P62277	40S ribosomal protein S13	RPS13	17.2	52	7	1	1	1	1875226
P00338	L-lactate dehydrogenase A chain	LDHA	36.7	51	6	2	2	2	7132379
P21333	Filamin-A	FLNA	280.6	50	0	1	1	1	314285
Q02878	60S ribosomal protein L6	RPL6	32.7	48	3	1	1	1	1.48948e+06
P15531	Nucleoside diphosphate kinase A	NME1	17.1	48	19	2	2	2	2.56263e+06
Q6NVV1	Putative 60S ribosomal protein L13a protein RPL13AP3	RPL13AP3	12.1	48	11	1	1	1	2254780
P00441	Superoxide dismutase [Cu-Zn]	SOD1	15.9	47	8	1	1	1	348452
Q9H853	Putative tubulin-like protein alpha-4B	TUBA4B	27.5	47	5	1	1	2	10763916
Q8IWZ3	Ankyrin repeat and KH domain-containing protein 1	ANKHD1	269.3	46	0	1	1	1	1.19657e+06
P81605	Dermcidin	DCD	11.3	46	10	1	1	1	237770
P61204	ADP-ribosylation factor 3	ARF3	20.6	46	6	1	1	1	659345
P62829	60S ribosomal protein L23	RPL23	14.9	45	11	1	1	1	1.59393e+06
P60660	Myosin light polypeptide 6	MYL6	16.9	44	6	1	1	1	1.04804e+06
P62424	60S ribosomal protein L7a	RPL7A	30	44	2	1	1	1	2.07572e+06
P62701	40S ribosomal protein S4, X isoform	RPS4X	29.6	44	8	2	2	2	2.82801e+06
P46776	60S ribosomal protein L27a	RPL27A	16.6	44	7	1	1	1	2.07637e+06
P14868	Aspartate--tRNA ligase, cytoplasmic	DARS1	57.1	42	2	1	1	1	457566
P61313	60S ribosomal protein L15	RPL15	24.1	41	4	1	1	1	829258
Q9NTU7	Cerebellin-4	CBLN4	21.8	41	3	1	1	1	2.02314e+06
P50993	Sodium/potassium-transporting ATPase subunit alpha-2	ATP1A2	112.2	41	1	1	1	1
P18621	60S ribosomal protein L17	RPL17	21.4	40	5	1	1	1	1.49491e+06
P46783	40S ribosomal protein S10	RPS10	18.9	40	5	1	1	1	1.19986e+06
P47914	60S ribosomal protein L29	RPL29	17.7	40	9	1	1	1	57648956
P62937	Peptidyl-prolyl cis-trans isomerase A	PPIA	18	40	5	1	1	1	1.352e+06
P23528	Cofilin-1	CFL1	18.5	39	7	1	1	1	400922
P0DOY2	Immunoglobulin lambda constant 2	IGLC2	11.3	39	9	1	1	1	1.23231e+06
P14625	Endoplasmin	HSP90B1	92.4	38	1	1	1	1
Q86VD1	MORC family CW-type zinc finger protein 1	MORC1	112.8	38	1	1	1	1
P46779	60S ribosomal protein L28	RPL28	15.7	38	8	1	1	1	1.10271e+06
Q07020	60S ribosomal protein L18	RPL18	21.6	38	6	1	1	1
Q9HAV4	Exportin-5	XPO5	136.2	38	1	1	1	1	212485
P62753	40S ribosomal protein S6	RPS6	28.7	37	4	1	1	1	158542
P62906	60S ribosomal protein L10a	RPL10A	24.8	36	4	1	1	1	2.74585e+06
P62899	60S ribosomal protein L31	RPL31	14.5	35	11	1	1	1
P46777	60S ribosomal protein L5	RPL5	34.3	34	3	1	1	1	145448
P42766	60S ribosomal protein L35	RPL35	14.5	34	8	1	1	1	13832797
Q96HP4	Oxidoreductase NAD-binding domain-containing protein 1	OXNAD1	34.8	33	2	1	1	1	2051185
P78371	T-complex protein 1 subunit beta	CCT2	57.5	32	3	1	1	1
P62861	40S ribosomal protein S30	FAU	6.6	32	17	1	1	1	1.56828e+06
P01768	Immunoglobulin heavy variable 3-30	IGHV3-30	12.9	32	16	1	1	1	5106342
P30050	60S ribosomal protein L12	RPL12	17.8	32	5	1	1	1
P84243	Histone H3.3	H3-3A	15.3	32	7	1	1	1	8223532
Q9NQH7	Xaa-Pro aminopeptidase 3	XPNPEP3	57	32	1	1	1	1	2.05893e+06
P01624	Immunoglobulin kappa variable 3-15	IGKV3-15	12.5	31	8	1	1	1	2.46093e+06
P18669	Phosphoglycerate mutase 1	PGAM1	28.8	31	4	1	1	1	1.09074e+06
Q8TEX9	Importin-4	IPO4	118.6	31	1	1	1	1	1.6284e+06
P62851	40S ribosomal protein S25	RPS25	13.7	30	7	1	1	1
Q7Z412	Peroxisome assembly protein 26	PEX26	33.9	30	2	1	1	1	2.00179e+06
P05109	Protein S100-A8	S100A8	10.8	30	12	1	1	1
P06702	Protein S100-A9	S100A9	13.2	30	13	1	1	1	3.15022e+06
Q02978	Mitochondrial 2-oxoglutarate/malate carrier protein	SLC25A11	34	28	5	1	1	1	393653
P25789	Proteasome subunit alpha type-4	PSMA4	29.5	28	3	1	1	1
P12081	Histidine--tRNA ligase, cytoplasmic	HARS1	57.4	27	1	1	1	1	3.35318e+06
Q7Z5H4	Vomeronasal type-1 receptor 5	VN1R5	40.8	25	2	1	1	1	1.80951e+06
A6NMY6	Putative annexin A2-like protein	ANXA2P2	38.6	24	5	1	1	1
P54886	Delta-1-pyrroline-5-carboxylate synthase	ALDH18A1	87.2	24	1	1	1	1	1.27723e+06
